# Supplementary material for: How Biodiversity, Climate and Landscape Drive Functional Redundancy of British Butterflies
Source: Insects. 2023 Aug 23;14(9):722. doi: 10.3390/insects14090722 (PMC10531656; doi:10.3390/insects14090722)
Supplement: Supplementary file 1 [file insects-14-00722-s001.zip]

Archive with 1 entries (1 files):
- insects-2558941-supplementary.pdf
